# Supplementary material for: Trial Factors Associated With Completion of Clinical Trials Evaluating AI: Retrospective Case-Control Study
Source: J Med Internet Res. 2024 Sep 23;26:e58578. doi: 10.2196/58578 (PMC11459098; doi:10.2196/58578)
Supplement: Multimedia Appendix 2 [file jmir_v26i1e58578_app2.xlsx]

## Sheet: Sheet1
Class	Category	Complete	Incomplete	Complete Proportion	Incomplete Proportion	Chi-square P-value
Role of AI	Diagnosis	179	21	0.895	0.105	p = 0.0234
	Monitoring or Supportive Care	38	8	0.826	0.174
	Other	28	1	0.966	0.034
	Prediction	134	4	0.971	0.029
	Screening	37	4	0.902	0.098
	Treatment	69	13	0.841	0.159
Clinical Area	Blood and blood-forming organs	7	1	0.875	0.113	p = 0.354
	Cardiovascular system	62	8	0.886	0.113
	Dental health	5	0	1	0
	Digestive system	39	1	0.975	0.024
	Endocrine, nutritional and metabolic	35	1	0.972	0.027
	Eye and adnexa	24	1	0.96	0.039
	Generic	55	5	0.917	0.082
	Genitourinary system	10	3	0.769	0.218
	Immune system	1	0	1	0
	Infectious and Parasitic	36	5	0.878	0.119
	Mental and behavioural	24	3	0.889	0.108
	Musculoskeletal system	28	0	1	0
	Nervous system	30	6	0.833	0.163
	Oncology	85	8	0.914	0.085
	Otorhinolaryngologic diseases	4	1	0.8	0.172
	Respiratory system	24	7	0.774	0.22
	Skin and subcutaneous tissue	9	1	0.9	0.092
	Stroke	7	0	1	0
Intended Population	Both	30	4	0.882	0.118	p = 0.848
	HCP	393	39	0.91	0.09
	Patients	62	8	0.886	0.114
Allocation	NON_RANDOMIZED	21	4	0.84	0.16	p = 0.0536
	RANDOMIZED	95	17	0.848	0.152
	Unknown	369	30	0.925	0.075
Intervention Model	CROSSOVER	11	1	0.917	0.083	p = 0.0213
	FACTORIAL	3	1	0.75	0.25
	PARALLEL	90	17	0.841	0.159
	SEQUENTIAL	5	3	0.625	0.375
	SINGLE_GROUP	77	6	0.928	0.072
	Unknown	298	23	0.928	0.072
Masking	DOUBLE	23	1	0.958	0.042	p = 0.0289
	NONE	123	19	0.866	0.134
	SINGLE	36	5	0.878	0.122
	TRIPLE	5	3	0.625	0.375
	Unknown	298	23	0.928	0.072
Study Type	INTERVENTIONAL	187	28	0.87	0.13	p = 0.0645
	OBSERVATIONAL	298	23	0.928	0.072
Age	ADULT	27	2	0.931	0.069	p = 0.771
	ADULT|OLDER_ADULT	354	43	0.892	0.108
	CHILD	16	1	0.941	0.059
	CHILD|ADULT	15	0	1	0
	CHILD|ADULT|OLDER_ADULT	70	5	0.933	0.067
	OLDER_ADULT	3	0	1	0
Sex	ALL	452	47	0.906	0.094	p = 0.95
	FEMALE	25	3	0.893	0.107
	MALE	6	1	0.857	0.143
	Unknown	2	0	1	0
Funder	FED	1	1	0.5	0.5	p = 0.00192
	INDUSTRY	67	17	0.798	0.202
	OTHER	405	33	0.925	0.075
	OTHER_GOV	12	0	1	0
Continent	Africa	7	0	1	0	p < 0.001
	Asia	140	2	0.986	0.014
	Europe	165	9	0.948	0.052
	International	3	2	0.6	0.4
	North America	118	27	0.814	0.186
	Oceania	1	0	1	0
	South America	4	0	1	0
	Unknown	47	11	0.81	0.19	p = 0.848
Length of Time	<6 Months	125	15	0.893	0.107
	6-11 Months	112	12	0.903	0.097
	12-17 Months	88	7	0.926	0.074
	18-23 Months	57	3	0.95	0.05
	24-29 Months	28	5	0.848	0.152
	30-36 Months	19	3	0.864	0.136
	>36 Months	56	6	0.903	0.097
Sample Size	<10	7	30	0.189	0.811	p < 0.001
	1-49	80	9	0.899	0.101
	50-99	71	2	0.973	0.027
	100-299	101	2	0.981	0.019
	300-999	97	6	0.942	0.058
	>=1000	129	2	0.985	0.015
Number of Centers	1	415	43	0.906	0.094	p = 0. 950
	2	29	3	0.906	0.094
	3	16	2	0.889	0.111
	4	7	1	0.875	0.125
	5	6	0	1	0
	>=5	12	2	0.857	0.143
Start Year	<2000	1	0	1	0	p = 0.504
	2000-2004	1	1	0.5	0.5
	2005-2009	6	1	0.857	0.143
	2010-2014	22	4	0.846	0.154
	2015-2019	164	14	0.921	0.079
	>=2020	291	31	0.904	0.096
