# Supplementary material for: Trial Factors Associated With Completion of Clinical Trials Evaluating AI: Retrospective Case-Control Study
Source: J Med Internet Res. 2024 Sep 23;26:e58578. doi: 10.2196/58578 (PMC11459098; doi:10.2196/58578)
Supplement: Multimedia Appendix 3 [file jmir_v26i1e58578_app3.xlsx]

## Sheet: Sheet1
Class	Category	Univariate Odds Ratio (95% CI)	Univariate P-value	Multivariate Odds Ratio (95% CI)	Multivariate P-value	Propensity-Score Matched Multivariate Odds Ratio	Propensity-Score Matched Multivariate P-value
Role of AI	Diagnosis	1 [Reference]	0.00412	1 [Reference]		1 [Reference]
	Prediction	3.930 (1.318-11.718)		4.548 (1.441-14.361)	0.00982	3.798 (0.969, 14.887)	0.0555
	Monitoring or Supportive Care	0.557 (0.230-1.352)		0.783 (0.291-2.111)	0.629	0.696 (0.217-2.235)	0.542
	Treatment	0.623 (0.296-1.312)		1.293 (0.526-3.179)	0.575	0.956 (0.319-2.870)	0.937
	Other	3.285 (0.425-25.396)		4.904 (0.591-40.669)	0.141	3.830 (0.420-34.88)	0.234
	Screening	1.085 (0.352-3.347)		1.224 (0.325-4.59)	0.765	0.525 (0.114-2.415)	0.409
Clinical Area	Generic	1 [Reference]	0.244
	Respiratory system	0.312 (0.090-1.081)
	Genitourinary system	0.303 (0.062-1.474)
	Digestive system	3.545 (0.398-31.549)
	Nervous system	0.485 (0.137-1.717)
	Endocrine, nutritional and metabolic	3.182 (0.357-28.386)
	Otorhinolaryngologic diseases	0.364 (0.034-3.909)
	Eye and adnexa	2.182 (0.242-19.689)
	Infectious and Parasitic	0.655 (0.177-2.423)
	Cardiovascular system	0.716 (0.221-2.317)
	Mental and behavioural	0.727 (0.161-3.291)
	Blood and blood-forming organs	0.636 (0.065-6.262)
	Skin and subcutaneous tissue	0.818 (0.085-7.839)
	Oncology	0.966 (0.300-3.105)
Intended Population	HCP	1 [Reference]	0.745
	Patients	0.769 (0.343-1.723)
	Both	0.744 (0.249-2.222)
Study Type	Observational	1 [Reference]	0.025	1 [Reference]		1 [Reference]
	Interventional	0.515 (0.288-0.922)		0.946 (0.469-1.905)	0.876	0.798 (0.331-1.921)	0.615
Age	Adult	1 [Reference]	0.337
	Adult and Older Adult	0.610 (0.140-2.654)
	Child	1.185 (0.099-14.136)
	Child and Adult and Older Adult	1.037 (0.190-5.670)
Sex	All	1 [Reference]	0.893
	Male	0.624 (0.074-5.293)
	Female	0.867 (0.252-2.978)
Continent	North America	1 [Reference]	4.0084e-08	1 [Reference]		1 [Reference]
	Asia	16.017 (3.731-68.765)		11.574 (2.590-51.726)	0.00135	5.125 (0.971-27.050)	0.0541
	Europe	4.195 (1.903-9.248)		4.437 (1.911-10.300)	0.000525	2.848 (1.141-7.113)	0.025
	International	0.343 (0.055-2.155)		0.204 (0.275-1.668)	0.15	0.254 (0.0222-2.910)	0.271
	Unknown	0.978 (0.449-2.129)		0.678 (0.275-1.668)	0.397	0.252 (0.0679-0.942)	0.0404
Length of Time	Length of Time	1.003 (0.991-1.016)	0.604
Sample Size	Sample Size	1.001 (1.000-1.003)	2.2019e-07	1.00133 (1.000232-1.00243)	0.0176	1.001192 (1.000202-1.00218)	0.0183
Number of Centers	Number of Centers	0.955 (0.869-1.050)	0.383
Start Year	Start Year	1.032 (0.950-1.120)	0.469
